# Supplementary material for: In Vivo Dynamic Movement of Polymerized Amyloid β in the Perivascular Space of the Cerebral Cortex in Mice
Source: Int J Mol Sci. 2022 Jun 8;23(12):6422. doi: 10.3390/ijms23126422 (PMC9223597; doi:10.3390/ijms23126422)
Supplement: Supplementary file 1 [file ijms-23-06422-s001.zip]

Archive with 1 entries (1 files):
- Legends to Supplementary Movie.pdf
